# Supplementary material for: Empiric tuberculosis treatment in South African primary health care facilities - for whom, where, when and why: Implications for the development of tuberculosis diagnostic tests
Source: PLoS One. 2018 Jan 24;13(1):e0191608. doi: 10.1371/journal.pone.0191608 (PMC5783417; doi:10.1371/journal.pone.0191608)
Supplement: S1 Appendix — (XLSX) [file pone.0191608.s001.xlsx]

## Sheet: Patient journeys
																weeks post enrolment																																Time in weeks from enrolment to events
PTID	Arm	Age	G	TB hx	Smoking	Drinking	Visits to PHC before enrolment	timetoE	CFSW >2/52	BMI	Karnofsky	HIV status at enrolment	Delay?	Place of TB rx start	Journey	1	2	3	4	5	6	7	8	9	10	11	12	13	14	15	16	17	18	19	20	21	22	23	24		Final HIV status	reason for TB rx start - REVIEW 5 Jan 2017	empiric_code (0=no, 1=yes, 2=unk)	Lab result used for TB Rx start	Confirmed TB (from stata file)	Place of TB rx start	Visits to PHC since enrolment, b4 TBRx start	TB rx start	positive lab test
503-00008-6	C	32	M	N	n	Y	9	4.71429	CFSW	loBMI	70	Positive	1	original clinic	EE	C																									on ART	culture	0	1	1	original clinic	1	6.14286	0
503-00114-4	C	38	F	Y	n	N	1	0	..SW	nBMI	80	Positive	1	original clinic	EEEE	C																									on ART	culture	0	1	1	original clinic	2	23.7143	0
504-00097-5	C	36	M	Y	c	Y	2	0	...W	nBMI	90	Unknown	1	original clinic	EEEEE								hiv							C											Negative	culture	0	1	1	original clinic	0	21.1429	15
505-00023-5	C	44	F	N	n	N	0	0	...W	nBMI	70	on ART	1	original clinic	EE	C																									on ART	culture	0	1	1	original clinic	1	6.71429	0
505-00025-7	C	44	M	N	c	Y	0	0	.FSW	loBMI	80	Positive	1	original clinic	EEOE	C																									Positive	culture	0	1	1	original clinic	1	22.4286	0
511-00021-0	C	21	M	N	c	N	0	0	....	nBMI	100	Positive	0	original clinic	EE																										Positive	culture	0	1	1	original clinic	5	0	-31.7143
515-00011-3	C	58	F	Y	n	N	1	0	C..W	nBMI	90	on ART	0	original clinic	EE	C, LPA																									on ART	culture	0	1	1	original clinic	0	4.14286	0
515-00031-5	C	22	M	N	n	Y	0	0	....	nBMI	90	Negative	1	original clinic	EE	C, LPA, hiv																									Negative	culture	0	1	1	original clinic	0	9.42857	0
515-00086-5	C	35	F	Y	n	N	1	2.14286	....	nBMI	70	Negative	1	original clinic	EE	C, LPA, hiv																									Negative	culture	0	1	1	original clinic	0	1.14286	0
515-00098-8	C	29	M	N	n	N	1	0	....	nBMI	90	Unknown	1	original clinic	EE	C, LPA									HIV																on ART	culture	0	1	1	original clinic	0	10	0
516-00092-3	C	29	F	Y	n	Y	0	0	C.SW	nBMI	80	on ART	0	original clinic	EE	m,C			gxp																						on ART	culture	0	1	1	original clinic	2	4	13
523-00028-0	C	44	M	N	n	Y	2	1	C.SW	nBMI	60	Positive	0	original clinic	EEE	HIV	C																								on ART	culture	0	1	1	original clinic	0	3.14286	1.28571
524-00029-2	C	23	F	N	n	N	1	0.142857	....	loBMI	90	Positive	1	original clinic	EEEE	C																									on ART	culture	0	1	1	original clinic	1	9.85714	0
524-00033-7	C	37	M	N	n	Y	1	0.714286	....	nBMI	100	Positive	1	original clinic	EEEE																				C						Positive	culture	0	1	1	original clinic	2	19.2857	0
528-00017-3	C	33	M	Y	c	N	2	0.428571	...W	nBMI	80	Unknown	0	original clinic	EEEE	C			HIV																						on ART	culture	0	1	1	original clinic	3	3.85714	0.142857
528-00044-3	C	47	M	N	c	Y	1	0	C..W	nBMI	70	Positive	1	Hospital inpatient	EEEI	C				C, m																					on ART	culture	0	1	1	Hospital inpatient	1	8.85714	0
528-00099-3	C	43	F	Y	n	N	2	0.142857	C..W	loBMI	80	Positive	1	original clinic	EAOEE	a, C																									Positive	culture	0	1	1	original clinic	2	18.8571	0
528-00100-6	C	39	F	Y	n	N	3	2.71429	C..W	loBMI	80	on ART	1	original clinic	EOEEE																	m,C									on ART	culture	0	1	1	original clinic	1	18.7143	-0.142857
528-00102-8	C	31	F	N	c	Y	2	2.14286	....	hBMI	80	Positive	1	original clinic	EEEE	HIV															C										on ART	culture	0	1	1	original clinic	1	17	17.1429
528-00106-2	C	37	F	N	n	Y	8	6	...W	nBMI	70	on ART	1	original clinic	EEE	C																	m								on ART	culture	0	1	1	original clinic	1	8.28571	-0.142857
528-00134-3	C	26	M	N	c	Y	1	0	C...	nBMI	90	Unknown	1	original clinic	EEE	C						hiv					m														Negative	culture	0	1	1	original clinic	1	6.14286	0.571429
528-00156-7	C	60	M	Y	n	N	2	5	C.SW	nBMI	80	Positive	1	original clinic	EEE	C, HIV																			m						on ART	culture	0	1	1	original clinic	1	9.85714	0.142857
529-00136-6	X	29	M	Y	n	N	0	0	C.SW	nBMI	70	on ART	1	Hospital OPD	EO		C																								on ART	culture	0	1	1	Hospital OPD	0	7.71429	1
536-00067-7	X	43	F	N	n	N	8	0	....	hBMI	100	on ART	1	original clinic	EE	C LPA, m, a																									on ART	culture	0	1	1	original clinic	0	9	0
536-00072-3	X	29	F	N	n	N	3	0	C..W	hBMI	100	Positive	1	original clinic	EE	C, hiv																									Positive	culture	0	1	1	original clinic	0	8	0
536-00092-5	X	45	M	N	n	N	2	0	CFSW	nBMI	100	Positive	0	original clinic	EE	a		m																							on ART	culture	0	1	1	original clinic	0	1.85714	-2
503-00042-4	C	46	M	Y	c	N	8	32.4286	C.SW	nBMI	90	Negative	1	Hospital inpatient	EEEI																										Negative	EPTB	0	0	0	Hospital inpatient	2	16	.
506-00064-1	C	48	F	N	n	N	0	0	....	hBMI	90	Unknown	0	Hospital inpatient	EI		cxr, hiv	hiv																							Negative	EPTB	0	0	0	Hospital inpatient	0	1.14286	.
528-00149-9	C	39	M	N	c	Y	1	0	...W	nBMI	80	Positive	0	Hospital OPD	EAO	C, HIV																									on ART	EPTB	0	0	1	Hospital inpatient	0	4.28571	0.285714
503-00020-0	C	29	M	N	c	N	2	0.142857	CF.W	nBMI	90	Positive	1	Hospital inpatient	EAI																										on ART	EPTB	0	0	0	Hospital inpatient	1	3.71429	.
505-00032-5	C	27	F	N	n	N	1	0	...W	loBMI	60	on ART	1	original clinic	EOE	a																									on ART	EPTB	0	0	0	original clinic	1	2.14286	.
502-00004-1	X	28	F	N	n	N	3	8.14286	C..W	nBMI	60	Unknown	1	Hospital inpatient	EI		cxr, hiv																								on ART	EPTB	0	0	0	Hospital inpatient	3	1.57143	.
529-00129-8	X	33	F	N	n	N	3	9.57143	...W	nBMI	90	Positive	1	Hospital inpatient	EI		c				cxr																				on ART	EPTB	0	0	0	Hospital inpatient	0	5.85714	.
534-00069-7	C	33	M	N	c	Y	3	29.8571	CFSW	loBMI	80	Positive	1	Hospital inpatient	EPI	C, LPA, HIV																									on ART	EPTB	0	0	1	Hospital inpatient	0	15.5714	0
510-00083-7	X	60	M	N	n	N	0	0	....	nBMI	60	Unknown	1	Hospital OPD	EO	a																									Negative	EPTB	0	0	0	Hospital OPD	0	7.14286	.
518-00101-6	X	40	M	N	c	Y	2	0	...W	nBMI	90	Negative	1	original clinic	EEEE	gxp, m, c hiv	gxp																								Negative	gxp	0	1	1	original clinic	0	16.1429	16
502-00060-3	X	43	F	N	n	N	1	0	..SW	nBMI	80	Positive	1	original clinic	EEAEOEE	a, HIV														GXP				m							on ART	gxp	0	1	1	original clinic	5	16.5714	15.8571
507-00044-0	X	71	F	N	f	N	1	0	....	nBMI	80	Unknown	1	original clinic	EE																								gxp, hiv		Negative	gxp	0	1	0	original clinic	1	23.8571	.
514-00108-9	X	37	M	N	c	N	1	1.14286	C.SW	loBMI	60	on ART	1	another PHC clinic	EOP						gxp																				on ART	gxp	0	1	1	another PHC clinic	3	6.14286	6
516-00129-4	C	31	M	N	n	N	1	0	...W	nBMI	80	Positive	0	Hospital OPD	EO	C, LPA				GXP	M						m														on ART	gxp	0	1	1	Hospital inpatient	0	5	0
518-00053-2	X	59	M	N	n	N	2	4.14286	C.SW	nBMI	80	Unknown	1	another PHC clinic	EP											gxp m c, cxr									m						Unknown	gxp	0	1	1	another PHC clinic	0	13.4286	13.1429
521-00081-7	X	27	F	N	n	N	2	9.42857	CF.W	nBMI	80	on ART	1	Hospital inpatient	EI																					GXP C LPA	GXP				on ART	gxp	0	1	1	Hospital inpatient	0	21	20.1429
522-00043-6	X	31	M	N	n	N	2	0.142857	....	loBMI	100	Negative	1	another PHC clinic	EP		GXP	HIV																							on ART	gxp	0	1	1	another PHC clinic	0	2.14286	1.71429
522-00097-5	X	35	M	N	c	N	1	0	....	nBMI	90	Unknown	1	another PHC clinic	EEPPP			gxp																	GXP, M, HIV						Positive	gxp	0	1	1	another PHC clinic	0	22	21
522-00111-2	X	36	F	N	f	Y	1	0	....	nBMI	90	Unknown	1	original clinic	EEEEEE							HIV		?gxp																	Positive	gxp	0	1	0	original clinic	5	8.42857	.
526-00039-5	X	41	M	Y	n	N	1	1.28571	C..W	nBMI	90	Positive	1	original clinic	EEE							gxp																			on ART	gxp	0	1	1	original clinic	2	10.1429	7.14286
516-00054-1	C	41	M	N	n	Y	2	0	...W	nBMI	80	Positive	0	Hospital OPD	EO	C, LPA		c, m	c, m																						on ART	smear	0	1	1	Hospital inpatient	0	1.85714	0.571429
507-00111-5	X	34	F	N	n	N	1	0	C...	nBMI	90	on ART	0	original clinic	EE	?gxp																									on ART	smear	0	1	0	original clinic	1	0.714286	.
512-00031-2	C	54	M	N	f	N	5	5.85714	CFSW	nBMI	70	Unknown	1	Hospital OPD	EEO			cxr M																							Negative	smear	0	1	0	Hospital OPD	1	2.28571	.
515-00046-1	C	37	M	N	c	N	1	0	....	nBMI	90	Unknown	1	original clinic	EEE	c										gxp, M															Negative	smear	0	1	1	original clinic	0	12	11.2857
517-00029-4	X	34	F	N	n	Y	2	4.28571	C...	nBMI	90	Positive	1	Hospital inpatient	EI												cxr														on ART	smear	0	1	1	Hospital inpatient	0	11.7143	11.5714
519-00017-3	C	24	M	N	c	Y	2	0.428571	....	nBMI	90	Unknown	1	original clinic	EEE	HIV, a													M												on ART	smear	0	1	1	original clinic	1	15	14
519-00052-2	C	62	F	N	n	N	1	0	C..W	nBMI	70	Unknown	0	original clinic	EE		M																								Negative	smear	0	1	0	original clinic	1	1.85714	.
520-00007-4	C	33	F	Y	n	N	4	1.71429	CFSW	loBMI	60	Positive	0	Hospital inpatient	EPI																										on ART	smear	0	1	1	Hospital inpatient	11	0.142857	0.714286
520-00086-1	C	45	M	N	c	Y	8	0.714286	CFSW	nBMI	70	Positive	0	Hospital inpatient	EI																										on ART	smear	0	1	1	Hospital inpatient	2	1	.
537-00115-2	C	66	M	N	f	N	1	0	CF.W	nBMI	80	on ART	1	original clinic	EE			M																							on ART	smear	0	1	1	original clinic	0	3.85714	3
538-00057-8	C	42	M	N	n	N	1	0	..SW	nBMI	80	on ART	1	original clinic	EEOOAAE								m															M			on ART	smear	0	1	0	original clinic	8	22.4286	.
538-00119-7	C	39	F	N	n	N	1	0	C.SW	nBMI	80	on ART	1	original clinic	EEE														M												on ART	smear	0	1	1	original clinic	1	16	15.1429
537-00098-2	C	31	F	N	n	N	1	0	...W	nBMI	60	on ART	0	original clinic	EE																										on ART	clinical diagnosis	1	0	0	original clinic	0	0.714286	.
537-00109-5	C	36	M	N	c	N	1	0	....	nBMI	80	Positive	1	original clinic	EEE	hiv																									on ART	clinical diagnosis	1	0	0	original clinic	0	7	.
537-00132-1	C	49	F	N	f	N	3	0.428571	.FS.	nBMI	80	Positive	1	original clinic	EEE																										on ART	clinical diagnosis	1	0	0	original clinic	0	5.14286	.
537-00139-8	C	56	M	N	n	N	1	0	....	nBMI	80	on ART	0	original clinic	EE	a																									on ART	clinical diagnosis	1	0	0	original clinic	10	1.42857	.
516-00079-8	C	36	F	N	c	N	1	0	....	nBMI	80	Positive	0	original clinic	EE	m,c,cxr,HIV						m																			on ART	clinical diagnosis	1	0	0	original clinic	2	3.85714	.
523-00149-4	C	30	F	N	n	N	4	2.71429	C.S.	nBMI	90	Positive	1	original clinic	EE							cxr																			on ART	clinical diagnosis	1	0	0	original clinic	0	7.71429	.
525-00146-3	X	44	M	N	f	Y	7	20.7143	C..W	nBMI	70	Positive	1	original clinic	EOOE		cxr																								on ART	clinical diagnosis	1	0	0	original clinic	14	1.14286	.
533-00102-4	C	34	M	N	n	N	1	0	....	nBMI	70	Positive	0	original clinic	EE	c			cxr	m			m																		on ART	clinical diagnosis	1	0	0	original clinic	1	3.71429	.
535-00128-4	X	33	M	N	c	Y	1	0	....	nBMI	70	Positive	0	original clinic	EPE	HIV, cxr																									on ART	clinical diagnosis	1	0	0	original clinic	0	0.857143	.
538-00026-4	C	36	F	N	n	N	0	0	....	nBMI	80	Unknown	1	original clinic	EAOE			cxr		hiv																					Negative	clinical diagnosis	1	0	0	original clinic	10	3	.
503-00136-8	C	51	F	N	n	N	1	0	C.S.	loBMI	80	Unknown	1	another PHC clinic	EEEEEAP											hiv															Negative	clinical diagnosis	1	0	0	another PHC clinic	5	13.2857	.
504-00080-7	C	52	F	Y	n	N	2	0	....	loBMI	80	Negative	1	original clinic	EOE																										Negative	clinical diagnosis	1	0	0	original clinic	0	8	.
522-00042-5	X	34	F	N	n	N	1	0	C.SW	nBMI	90	Unknown	1	original clinic	EE														HIV												on ART	clinical diagnosis	1	0	0	original clinic	0	14	.
534-00021-5	C	35	M	N	c	N	3	4.57143	CFSW	nBMI	50	on ART	1	original clinic	EE																										on ART	clinical diagnosis	1	0	0	original clinic	0	5.85714	.
534-00053-0	C	26	F	N	n	N	2	0.857143	....	nBMI	100	Positive	1	original clinic	EE	a																									on ART	clinical diagnosis	1	0	0	original clinic	0	11.8571	.
534-00100-3	C	30	M	N	c	Y	2	2.42857	....	nBMI	90	Positive	1	original clinic	EEE	c																									on ART	clinical diagnosis	1	0	0	original clinic	0	19.4286	.
534-00133-9	C	44	M	Y	n	Y	4	0.285714	C.S.	nBMI	70	Positive	1	original clinic	EE	a																									on ART	clinical diagnosis	1	0	0	original clinic	0	2.71429	.
534-00151-9	C	45	M	N	c	Y	3	0.857143	C...	nBMI	90	Positive	0	original clinic	EE	c																									on ART	clinical diagnosis	1	0	0	original clinic	0	1.14286	.
536-00006-0	X	47	F	N	c	Y	0	0	CFSW	nBMI	90	Unknown	1	original clinic	EEEEE		hiv																								Positive	clinical diagnosis	1	0	0	original clinic	3	18	.
501-00043-3	X	41	F	N	n	N	1	0	...W	nBMI	80	Positive	1	another PHC clinic	EEEEAOP		a																								on ART	cxr	1	0	0	another PHC clinic	4	21.7143	.
501-00112-0	X	27	M	Y	n	Y	3	3.71429	....	nBMI	90	Negative	1	Hospital OPD	EO	a, cxr																									Negative	cxr	1	0	1	Hospital OPD	1	1	1.85714
503-00120-1	C	41	F	N	n	N	4	5.71429	CF..	nBMI	90	Positive	1	original clinic	EEAOE			cxr																							on ART	cxr	1	0	0	original clinic	4	2.85714	.
504-00031-3	C	52	M	N	c	N	2	3.28571	C..W	nBMI	90	Unknown	1	original clinic	EE										hiv	cxr															Negative	cxr	1	0	0	original clinic	3	11	.
504-00043-6	C	47	F	N	n	N	1	1	....	nBMI	90	Positive	1	original clinic	EOE														cxr						m						on ART	cxr	1	0	0	original clinic	0	14.1429	.
504-00045-8	C	64	M	Y	f	N	2	4.42857	C...	loBMI	80	Unknown	1	original clinic	EE				cxr, hiv																						Negative	cxr	1	0	0	original clinic	0	4	.
504-00094-2	C	34	M	Y	n	Y	1	0.428571	....	nBMI	80	Unknown	1	original clinic	EEOE															cxr, c, hiv											Negative	cxr	1	0	0	original clinic	0	16	.
506-00100-2	C	25	F	N	n	N	2	0	....	hBMI	80	Unknown	0	original clinic	EAE		cxr	hiv																							on ART	cxr	1	0	0	original clinic	0	2	.
507-00101-4	X	69	M	Y	n	N	2	0	C...	nBMI	80	Negative	1	private GP	EA																			cxr							Negative	cxr	1	0	0	private GP	0	18.8571	.
508-00003-6	X	22	F	N	n	N	2	0	...W	hBMI	60	Positive	0	Hospital OPD	EO	cxr, hiv																									on ART	cxr	1	0	0	Hospital OPD	2	0.285714	.
509-00034-1	X	49	F	N	n	N	3	6.71429	CFSW	nBMI	50	on ART	1	Hospital inpatient	EEEEI	a,c											cxr														on ART	cxr	1	0	0	Hospital inpatient	5	12.7143	.
511-00127-7	C	34	M	N	c	Y	0	0	....	nBMI	100	Unknown	1	Hospital inpatient	EAI											cxr															on ART	cxr	1	0	0	Hospital inpatient	1	11.1429	.
514-00120-3	X	27	F	N	n	N	0	0	....	nBMI	80	Negative	1	private GP	EA			cxr																							Positive	cxr	1	0	0	private GP	4	3.85714	.
515-00044-9	C	27	M	N	n	Y	3	0.142857	....	nBMI	80	Negative	1	original clinic	EOE					cxr																					on ART	cxr	1	0	0	original clinic	0	5.28571	.
515-00055-1	C	53	M	N	n	Y	3	1.14286	....	nBMI	90	Positive	0	original clinic	EE	cxr, HIV				gxp			m																		on ART	cxr	1	0	0	original clinic	0	0.714286	.
515-00060-7	C	31	F	N	n	Y	1	0	...W	nBMI	90	Unknown	0	original clinic	EEE	C, a		cxr, HIV					m												m						on ART	cxr	1	0	1	original clinic	1	3.85714	3.71429
515-00103-5	C	30	M	N	c	N	1	0	....	nBMI	90	Unknown	0	original clinic	EE	c, cxr	hiv										m												m		Negative	cxr	1	0	0	original clinic	0	1	.
515-00120-4	C	52	F	N	n	N	0	0	....	nBMI	80	Unknown	0	original clinic	EE	gxp, cxr																									Unknown	cxr	1	0	0	original clinic	0	0.142857	.
515-00121-5	C	36	F	Y	n	Y	0	0	C..W	nBMI	70	Positive	0	original clinic	EE	cxr M gxp																									on ART	cxr	1	0	1	original clinic	0	0	12.5714
515-00122-6	C	28	F	Y	n	N	3	0.285714	....	loBMI	80	Positive	0	original clinic	EE	gxp, cxr																									on ART	cxr	1	0	0	original clinic	0	0	.
516-00078-7	C	42	M	Y	n	Y	1	0	....	nBMI	90	Positive	1	Hospital inpatient	EEEI	c, a, hiv										m,c	cxr														on ART	cxr	1	0	0	Hospital inpatient	2	12.8571	.
516-00101-4	C	34	F	N	n	N	1	0	.F.W	nBMI	90	Positive	0	Hospital inpatient	EI	HIV	c	cxr						m																	on ART	cxr	1	0	0	Hospital inpatient	2	2.85714	.
517-00129-5	X	19	F	N	n	N	2	0.285714	....	nBMI	80	Unknown	1	original clinic	EEAIE																	M									on ART	cxr	1	0	1	original clinic	3	18.2857	17.7143
518-00082-4	X	55	M	Y	n	N	3	2.85714	C.SW	nBMI	80	Unknown	1	original clinic	EEAAE																							cxr			Positive	cxr	1	0	0	original clinic	5	23.4286	.
519-00034-2	C	39	F	N	n	N	2	0	..S.	nBMI	50	on ART	1	Hospital inpatient	EEI													cxr													on ART	cxr	1	0	0	Hospital inpatient	0	12.7143	.
519-00103-9	C	54	M	Y	n	N	0	0	CFSW	nBMI	90	Unknown	0	Hospital OPD	EO		cxr																								on ART	cxr	1	0	0	Hospital OPD	2	1.85714	.
520-00119-8	C	30	M	Y	f	Y	2	0.142857	C.S.	loBMI	90	on ART	1	Hospital inpatient	EEEEEOI										cxr																on ART	cxr	1	0	1	Hospital inpatient	6	10.2857	11.1429
522-00164-0	X	33	M	N	n	N	1	0	....	loBMI	90	Positive	1	original clinic	EEE				cxr																						on ART	cxr	1	0	0	original clinic	3	4	.
523-00092-1	C	50	M	Y	c	N	1	0.142857	C.SW	nBMI	60	on ART	1	original clinic	EE				cxr																						on ART	cxr	1	0	0	original clinic	0	3.85714	.
523-00142-7	C	37	F	N	n	N	3	1.71429	....	loBMI	60	on ART	1	Hospital inpatient	EEEEEOI				cxr																						on ART	cxr	1	0	0	Hospital inpatient	5	3.42857	.
524-00055-1	C	40	M	Y	n	N	1	0	C.S.	nBMI	100	Unknown	0	Hospital OPD	EEEEO		cxr																								Negative	cxr	1	0	0	Hospital OPD	5	1.85714	.
524-00056-2	C	30	M	Y	n	Y	2	0.142857	C..W	nBMI	100	Positive	1	original clinic	EEAEOEE	gxp, c										cxr															Positive	cxr	1	0	0	original clinic	4	10.4286	.
524-00080-9	C	49	M	N	c	N	1	0.714286	...W	nBMI	100	Positive	1	original clinic	EEEEOE	lpa, c																		cxr							on ART	cxr	1	0	1	original clinic	4	19.7143	0
529-00025-3	X	42	M	N	n	N	2	3.57143	C..W	nBMI	80	Positive	1	Hospital OPD	EEEO	HIV									cxr																on ART	cxr	1	0	0	Hospital OPD	2	10	.
529-00072-5	X	40	F	Y	n	N	0	0	....	nBMI	60	on ART	1	Hospital OPD	EO														cxr												on ART	cxr	1	0	1	Hospital OPD	0	14.7143	14.1429
529-00110-8	X	38	F	N	n	N	1	0	C.SW	hBMI	70	Unknown	0	Hospital OPD	EEO	cxr, HIV																									on ART	cxr	1	0	0	Hospital OPD	0	0.142857	.
530-00006-4	X	37	F	N	n	N	4	0	C..W	nBMI	70	Positive	1	Hospital OPD	EEO	c, m			m, gxp, c			cxr GXP	LPA M						c, m												on ART	cxr	1	0	1	Hospital OPD	2	6.71429	6.85714
531-00044-7	C	43	M	Y	n	N	1	0	....	nBMI	90	Unknown	0	original clinic	EE	cxr,a			HIV																						on ART	cxr	1	0	0	original clinic	0	0.142857	.
531-00079-5	C	36	F	Y	n	Y	1	0.571429	CFSW	loBMI	90	Positive	0	original clinic	EE		cxr																								on ART	cxr	1	0	0	original clinic	1	1.42857	.
531-00113-4	C	32	M	Y	c	Y	2	0.285714	....	nBMI	90	Positive	0	original clinic	EE	cxr a, HIV																									on ART	cxr	1	0	0	original clinic	0	0	.
531-00116-7	C	80	F	N	n	N	1	0.428571	.F..	nBMI	90	Unknown	0	original clinic	EE		cxr	hiv																							Negative	cxr	1	0	0	original clinic	0	1.42857	.
531-00117-8	C	36	F	N	n	N	0	0	...W	nBMI	80	Positive	0	original clinic	EE	C		cxr																							on ART	cxr	1	0	1	original clinic	0	2.14286	0
531-00127-9	C	60	M	Y	f	N	1	0.142857	C...	hBMI	90	Negative	0	original clinic	EE	c hiv, cxr																									Negative	cxr	1	0	0	original clinic	0	0.571429	.
531-00139-2	C	28	M	N	n	N	2	1.28571	....	nBMI	90	Unknown	0	original clinic	EE	c	cxr																								Negative	cxr	1	0	0	original clinic	0	1.85714	.
532-00008-8	C	42	M	N	n	N	15	14	C.SW	nBMI	90	Positive	1	Hospital inpatient	EI	hiv		cxr																							Positive	cxr	1	0	0	Hospital inpatient	0	2.14286	.
532-00109-0	C	39	M	Y	n	Y	6	0	..S.	nBMI	90	Positive	0	Hospital inpatient	EI	c	cxr																								on ART	cxr	1	0	0	Hospital inpatient	1	1.28571	.
533-00003-4	C	51	M	N	n	N	11	0.571429	...W	loBMI	80	Positive	0	original clinic	EAOE	c, HIV				cxr																					on ART	cxr	1	0	0	original clinic	3	5.57143	.
533-00084-3	C	46	M	N	c	Y	2	3.85714	C...	nBMI	80	Unknown	1	original clinic	EEEEE				m	cxr							hiv														Negative	cxr	1	0	0	original clinic	4	12	.
533-00129-3	C	32	M	Y	n	Y	2	1.42857	....	nBMI	90	Negative	0	original clinic	EOE	cxr, hiv																									Negative	cxr	1	0	0	original clinic	2	0.857143	.
533-00156-3	C	20	F	N	n	Y	2	0	....	nBMI	90	Negative	1	original clinic	EEEE	hiv		cxr																							Negative	cxr	1	0	0	original clinic	5	2.85714	.
535-00077-7	X	24	F	N	n	N	3	0.285714	....	hBMI	90	Positive	0	original clinic	EE	cxr																									on ART	cxr	1	0	0	original clinic	0	0.142857	.
535-00100-4	X	43	M	N	c	Y	1	0	....	nBMI	80	Positive	1	Hospital inpatient	EPI	hiv												cxr													on ART	cxr	1	0	1	Hospital inpatient	1	12.1429	.
535-00130-7	X	31	F	N	n	N	2	0	CF.W	nBMI	90	Positive	0	Hospital OPD	EO	a cxr hiv																									on ART	cxr	1	0	0	Hospital OPD	0	1.42857	.
537-00024-1	C	20	F	N	n	N	1	0	...W	nBMI	80	Unknown	1	original clinic	EOE								cxr	hiv																	Positive	cxr	1	0	0	original clinic	1	7.57143	.
537-00031-9	C	39	F	N	n	N	0	0	....	nBMI	70	Unknown	1	Hospital inpatient	EI										cxr	hiv															Positive	cxr	1	0	0	Hospital inpatient	0	10.4286	.
537-00042-1	C	24	M	N	c	N	1	0	...W	nBMI	80	Positive	1	Hospital OPD	EO	HIV											cxr					gxp	gxp								Positive	cxr	1	0	0	Hospital OPD	0	11.7143	.
537-00073-5	C	34	M	N	c	Y	2	3	....	nBMI	80	Positive	1	original clinic	EE	hiv, a			cxr								M														on ART	cxr	1	0	1	original clinic	0	3.14286	14.1429
537-00080-3	C	30	F	N	n	N	4	3.85714	CF.W	nBMI	50	Positive	1	original clinic	EOPE	a	cxr																								on ART	cxr	1	0	0	original clinic	1	1.85714	.
537-00127-5	C	25	F	N	n	N	1	4.42857	....	nBMI	90	Positive	1	Hospital OPD	EO	a				m, cxr																					Positive	cxr	1	0	0	Hospital OPD	0	3.9	.
538-00058-9	C	35	M	N	c	Y	1	0	.FSW	nBMI	90	Positive	1	original clinic	EEEEOE						cxr																				on ART	cxr	1	0	0	original clinic	4	5.71429	.
538-00116-4	C	36	M	N	n	N	3	0	CF.W	nBMI	80	Positive	0	original clinic	EOE		cxr																								on ART	cxr	1	0	0	original clinic	7	2	.
538-00121-0	C	24	F	N	n	N	1	0	CF.W	nBMI	80	Unknown	1	Hospital inpatient	EAI		HIV	cxr																							on ART	cxr	1	0	0	Hospital inpatient	2	2.71429	.
540-00088-5	X	32	M	N	c	N	1	0	C.SW	nBMI	60	Positive	0	original clinic	EEE	c, a HIV			cxr																						on ART	cxr	1	0	1			3.14286	.
503-00149-2	C	27	F	N	n	N	1	0	CF..	nBMI	90	Positive	1	Hospital OPD	EEEO			cxr																							on ART	admission/OPD	2	0	0	Hospital OPD	5	3	.
508-00115-0	X	22	F	N	n	N	1	0	....	hBMI	70	on ART	1	Hospital inpatient	EEI														cxr												on ART	admission/OPD	2	0	0	Hospital inpatient	2	14	.
514-00077-4	X	42	F	N	n	N	2	0.142857	C.S.	nBMI	60	on ART	1	Hospital inpatient	EEI																							cxr			on ART	admission/OPD	2	0	0	Hospital inpatient	1	23	.
522-00039-1	X	41	M	N	n	Y	2	0.285714	....	nBMI	90	Unknown	1	Hospital inpatient	EAOI												hiv														Negative	admission/OPD	2	0	0	Hospital inpatient	1	8.85714	.
523-00091-0	C	38	M	N	c	Y	5	0.428571	CF..	nBMI	90	Positive	1	Hospital inpatient	EEEEEEEI													cxr													on ART	admission/OPD	2	0	0	Hospital inpatient	8	13.1429	.
528-00136-5	C	41	M	N	c	Y	3	3.57143	C..W	nBMI	70	Positive	1	Hospital inpatient	EAEI	HIV, C,a		cxr																							on ART	admission/OPD	2	0	1	Hospital inpatient	2	4.14286	0.285714
530-00007-5	X	25	F	Y	n	N	0	4.42857	C...	loBMI	80	Unknown	1	Hospital inpatient	EI					cxr																					Unknown	admission/OPD	2	0	0	Hospital inpatient	0	4.85714	.
535-00111-6	X	47	F	N	n	N	2	1	....	nBMI	80	Unknown	1	Hospital OPD	EO	a				hiv					cxr		hiv														Negative	admission/OPD	2	0	0	Hospital OPD	0	9.28571	.
540-00052-6	X	30	M	N	n	N	3	3.42857	CF.W	nBMI	80	Positive	1	Hospital inpatient	EEEI																				cxr						on ART	admission/OPD	2	0	0	Hospital inpatient	2	19.7143	.
525-00052-9	X	39	M	N	n	N	2	0.142857	.FSW	nBMI	80	Positive	1	Hospital inpatient	EEI				cxr																						Positive	admission/OPD	2	0	0	Hospital inpatient	14	3.14286	.
502-00038-8	X	83	F	N	n	N	2	1.42857	C..W	nBMI	70	Negative	1	Hospital inpatient	EI																							m			Negative	admission/OPD	2	0	0	Hospital inpatient	3	2.14286	.
502-00079-3	X	79	F	Y	n	N	4	7.28571	....	loBMI	70	on ART	1	Hospital inpatient	EI	a																									on ART	admission/OPD	2	0	0	Hospital inpatient	3	11	.
505-00128-1	C	31	F	N	n	N	2	0.571429	...W	nBMI	80	Positive	1	Hospital inpatient	EI	a			M																						on ART	admission/OPD	2	0	0	Hospital inpatient	0	3.71429	.
524-00009-0	C	53	M	N	f	N	2	0.142857	C..W	nBMI	80	Positive	1	original clinic	EOAIE	c																									Positive	admission/OPD	2	0	0	original clinic	0	19.4286	.
531-00123-5	C	41	M	N	n	N	0	0	....	nBMI	90	on ART	1	Hospital inpatient	EEEI	a				cxr																					on ART	admission/OPD	2	0	0	Hospital inpatient	0	11.1429	.
538-00023-1	C	30	M	N	f	N	4	0	...W	nBMI	70	Unknown	1	Hospital inpatient	EOEOOI																										Unknown	admission/OPD	2	0	0	Hospital inpatient	6	2.85714	.
521-00041-3	X	41	M	N	c	Y	2	0.428571	CF.W	nBMI	90	Negative	1	Hospital OPD	EO	s,c, gxp																									Negative	admission/OPD	2	0	0	Hospital OPD	1	18.4286	.
531-00100-0	C	29	F	N	n	N	1	0	...W	loBMI	90	on ART	1	Hospital OPD	EO	cxr a																									on ART	admission/OPD	2	0	0	Hospital OPD	0	2.42857	.
520-00118-7	C	47	F	Y	n	N	7	19.1429	C..W	loBMI	80	Unknown	1	Hospital inpatient	EEEEOOI				cxr		cxr																				on ART	admission/OPD	2	0	0	Hospital inpatient	8	5.14286	.
501-00078-1	X	61	M	N	f	Y	3	8.28571	C.S.	nBMI	90	Positive	1	another PHC clinic	EOEAEEAP		a																								Positive	unclear	2	0	0	another PHC clinic	10	6.42857	.
520-00029-8	C	30	F	Y	n	N	3	2.42857	C..W	nBMI	80	Positive	1	Hospital OPD	EO	hiv																									Positive	unclear	2	0	0	Hospital OPD	0	15.2857	.
523-00014-5	C	31	M	Y	c	Y	7	8.57143	C...	nBMI	70	on ART	1	another PHC clinic	EP																										on ART	unk_poordata	2	0	0	another PHC clinic	0	4.28571	.
534-00057-4	C	38	F	N	n	N	1	11.5714	C.SW	hBMI	90	Positive	1	original clinic	EE	c, HIV																									on ART	unk_poordata	2	0	0	original clinic	0	1.14286	.
536-00026-2	X	38	F	N	n	N	5	34.8571	....	hBMI	100	Unknown	1	Hospital OPD	EEO																										Unknown	unk_poordata	2	0	0	Hospital OPD	0	2.14286	.
536-00040-8	X	60	M	Y	c	N	10	0	....	nBMI	60	on ART	0	original clinic	EE	m gxp c a																									on ART	unk_poordata	2	0	0	original clinic	6	1.42857	.
536-00042-0	X	48	F	N	n	N	5	0	CFSW	nBMI	90	Positive	1	original clinic	EEEEE	hiv, a																									on ART	unk_poordata	2	0	0	original clinic	3	7	.
537-00049-8	C	35	F	N	n	N	2	0.142857	..S.	nBMI	80	Unknown	1	original clinic	EE																										Unknown	unk_poordata	2	0	0	original clinic	0	20.7143	.
[truncated: 7 more columns]

## Sheet: Journey_key
Codes:
	time from enrolment, HIV status unknown, or self report negative
	confirmed or self-report HIV positve, not on ART
	HIV positive, on ART
	confirmed HIV negative
	admission to hospital - arrow extends for duration of hospitalisation
x	Chest X ray done
gxp	negative gxp
GXP	positive GXP (rif sensitive)
GXP	positive GXP (rif resistant)
m	negative smear microscopy
M	positive smear microscopy
c	negative sputum culture
C	positive sputum culture
	visit to original clinic
	visit to another PHC clinic
	visit to another service provider (private dr/ngo etc)
	outpatient visit to hospital
	TB treatment start
	MDR T treatment start
	TB treatment stop (e.g. default)
	RIP
LPA	positive line probe assay
a	antibiotics
hiv	negative HIV test
HIV	positive HIV test

## Sheet: Journey assumptions
1	A week is the smallest unit of resolution of the scale.
2	if TB treatment was started during that week, a vertical bar is placed at the end of that week; e.g. if TB rx started after 3.2 weeks, a vertical bar is placed at '4 weeks'.
3	the placement of a dot (visit) or text (test for TB) during a block does not indicate it's relative time in that week, only that the event occurred some time in the week.
4	if the exact dates of the facility visits are not specified, the number of reported visits are placed at approximately equaly intervials between enrolment and TB treatmnet start.
5	the timeline is made from triangulating all data sources - patient intervew at 6 months follow up, case note abstraction and timeline, and NHLS results, and resolving conflicts as best as possible.
6	NHLS results take priority over sputum results reported in Case note abstraction, unless otherwise specified.
7	reason for TB treatment start ascertained from most obvious choice temporally related to TB treatment start date from any of cxr, positive sputum test or admission.
8	the reason for TB treatment start 'clinical diagnosis' has only been allocated twice, and then because it was specifically metnionted in the time line, with no other obvious reason for TB treatment start.
9	when there is no obvious reason - it is assumed that the case note abstraction/interview/timeline/nhls data did not accurately capture reason - these are labelled 'unclear'.
10	at enrolment, a patient is assigned HIV status negative only if a negative test is reported within the previous year. Otherwise, the HIV status is assigned as 'unknown'.
11	A negative test lasts for 1 year (arbitrary)
12	where no lab results from NHLS, or Case note abstraction, but timeline says that a lab test was positive, I code the reason for TB treatment start as a positive lab test (gxp/sput/culture as reported by timeline, or inferred from study arm). But in these cases, they will by 'unconfirmed TB' as we have no data to prove the lab test result. These patients are also not empirically treated as a lab r…
